# Supplementary material for: Suppression of Nodule Formation by RNAi Knock-Down of Bax inhibitor-1a in Lotus japonicus
Source: Genes (Basel). 2025 Jan 6;16(1):58. doi: 10.3390/genes16010058 (PMC11764830; doi:10.3390/genes16010058)
Supplement: Supplementary file 1 [file genes-16-00058-s001.zip]

Archive with 1 entries (1 files):
- genes-3353924-supplementary.pdf
